# Supplementary material for: Integrative GC-MS, network pharmacology, and molecular dynamics elucidate synergistic anti-diabetic mechanisms of Chongqing Citrus reticulata ‘Dahongpao’ volatile oil via multi-target stabilization
Source: PLoS One. 2026 Jan 16;21(1):e0338723. doi: 10.1371/journal.pone.0338723 (PMC12810852; doi:10.1371/journal.pone.0338723)
Supplement: S1 Table — (XLSX) [file pone.0338723.s001.xlsx]

## Sheet: Sheet1
Term	FDR	PValue	Count	Critical Value	Benjamini-Hochberg Adjusted P value
PPAR signaling pathway	3.65367e-05	3.04472e-07	7	0.00384615	3.95814e-06
Steroid hormone biosynthesis	0.00462494	7.70823e-05	5	0.00769231	0.000501035
Metabolic pathways	0.0309359	0.000773397	15	0.0115385	0.00335139
Chemical carcinogenesis - DNA adducts	0.0615201	0.00227925	4	0.0153846	0.00666467
Efferocytosis	0.0615201	0.00256334	5	0.0192308	0.00666467
Fat digestion and absorption	0.221828	0.0110914	3	0.0230769	0.0240314
Ovarian steroidogenesis	0.242429	0.0153728	3	0.0269231	0.0262632
Alcoholic liver disease	0.242429	0.016162	4	0.0307692	0.0262632
Arachidonic acid metabolism	0.287463	0.0215597	3	0.0346154	0.0311418
Bile secretion	0.494563	0.0441343	3	0.0384615	0.0535777
Chemical carcinogenesis - receptor activation	0.494563	0.045335	4	0.0423077	0.0535777
Insulin resistance	0.620995	0.0620995	3	0.0461538	0.0672745
Serotonergic synapse	0.629689	0.0682163	3	0.05	0.0682163
